# Supplementary material for: Clearing the Fog: A Scoping Literature Review on the Ethical Issues Surrounding Artificial Intelligence-Based Medical Devices
Source: J Pers Med. 2024 Apr 23;14(5):443. doi: 10.3390/jpm14050443 (PMC11121798; doi:10.3390/jpm14050443)
Supplement: Supplementary file 1 [file jpm-14-00443-s001.zip]

Archive with 1 entries (1 files):
- jpm-2950358-supplementary.pdf
